# Supplementary material for: Community Vertical Composition of the Laguna Negra Hypersaline Microbial Mat, Puna Region (Argentinean Andes)
Source: Biology (Basel). 2022 May 28;11(6):831. doi: 10.3390/biology11060831 (PMC9220024; doi:10.3390/biology11060831)
Supplement: Supplementary file 1 [file biology-11-00831-s001.zip]

Archive with 1 entries (1 files):
- biology-1733266-SI.pdf
